# Supplementary material for: Spiclypeus shipporum gen. et sp. nov., a Boldly Audacious New Chasmosaurine Ceratopsid (Dinosauria: Ornithischia) from the Judith River Formation (Upper Cretaceous: Campanian) of Montana, USA
Source: PLoS One. 2016 May 18;11(5):e0154218. doi: 10.1371/journal.pone.0154218 (PMC4871577; doi:10.1371/journal.pone.0154218)
Supplement: S2 File — (NEX) [file pone.0154218.s004.nex]

#NEXUS

[ File saved by NDE version 0.5.0, Thu Mar 03 16:10:45 2016 ]

BEGIN TAXA;
	DIMENSIONS NTAX=29;
	TAXLABELS
		'Leptoceratops gracilis'
		'Protoceratops andrewsi'
		'Zuniceratops christopheri'
		'Turanoceratops tardabilis'
		'Albertaceratops nesmoi'
		'Centrosaurus apertus'
		'Pachyrhinosaurus lakustai'
		'Chasmosaurus belli'
		'Chasmosaurus russelli'
		'Mojoceratops perifania'
		'Vagaceratops irvinensis'
		'Kosmoceratops richardsoni'
		'Agujaceratops mariscalensis'
		'Utahceratops gettyi'
		'Pentaceratops sternbergii'
		'Coahuilaceratops magnacuerna'
		'Anchiceratops ornatus'
		'Arrhinoceratops brachyops'
		'Ojoceratops fowleri'
		'Torosaurus latus'
		'Torosaurus utahensis'
		'Eotriceratops xerinsularis'
		'Nedoceratops hatcheri'
		'Triceratops horridus'
		'Triceratops prorsus'
		'Bravoceratops polyphemus'
		'Titanoceratops ouranos'
		'Regaliceratops peterhewsi'
		'Spiclypeus shipporum'
		;
ENDBLOCK;

BEGIN CHARACTERS;
	DIMENSIONS NCHAR=172;
	FORMAT DATATYPE=STANDARD MISSING=? GAP=- SYMBOLS="01234";
	CHARLABELS
		[1] _
		[2] _
		[3] _
		[4] _
		[5] _
		[6] _
		[7] _
		[8] _
		[9] _
		[10] _
		[11] _
		[12] _
		[13] _
		[14] _
		[15] _
		[16] _
		[17] _
		[18] _
		[19] _
		[20] _
		[21] _
		[22] _
		[23] _
		[24] _
		[25] _
		[26] _
		[27] _
		[28] _
		[29] _
		[30] _
		[31] _
		[32] _
		[33] _
		[34] _
		[35] _
		[36] _
		[37] _
		[38] _
		[39] _
		[40] _
		[41] _
		[42] _
		[43] _
		[44] _
		[45] _
		[46] _
		[47] _
		[48] _
		[49] _
		[50] _
		[51] _
		[52] _
		[53] _
		[54] _
		[55] _
		[56] _
		[57] _
		[58] _
		[59] _
		[60] _
		[61] _
		[62] _
		[63] _
		[64] _
		[65] _
		[66] _
		[67] _
		[68] _
		[69] _
		[70] _
		[71] _
		[72] _
		[73] _
		[74] _
		[75] _
		[76] _
		[77] _
		[78] _
		[79] _
		[80] _
		[81] _
		[82] _
		[83] _
		[84] _
		[85] _
		[86] _
		[87] _
		[88] _
		[89] _
		[90] _
		[91] _
		[92] _
		[93] _
		[94] _
		[95] _
		[96] _
		[97] _
		[98] _
		[99] _
		[100] _
		[101] _
		[102] _
		[103] _
		[104] _
		[105] _
		[106] _
		[107] _
		[108] _
		[109] _
		[110] _
		[111] _
		[112] _
		[113] _
		[114] _
		[115] _
		[116] _
		[117] _
		[118] _
		[119] _
		[120] _
		[121] _
		[122] _
		[123] _
		[124] _
		[125] _
		[126] _
		[127] _
		[128] _
		[129] _
		[130] _
		[131] _
		[132] _
		[133] _
		[134] _
		[135] _
		[136] _
		[137] _
		[138] _
		[139] _
		[140] _
		[141] _
		[142] _
		[143] _
		[144] _
		[145] _
		[146] _
		[147] _
		[148] _
		[149] _
		[150] _
		[151] _
		[152] _
		[153] _
		[154] _
		[155] _
		[156] _
		[157] _
		[158] _
		[159] _
		[160] _
		[161] _
		[162] _
		[163] _
		[164] _
		[165] _
		[166] _
		[167] _
		[168] _
		[169] _
		[170] _
		[171] _
		[172] _
		;
	STATELABELS
		1
			' '
			' ',
		2
			' '
			' ',
		3
			' '
			' ',
		4
			' '
			' ',
		5
			' '
			' ',
		6
			' '
			' ',
		7
			' '
			' ',
		8
			' '
			' ',
		9
			' '
			' ',
		10
			' '
			' ',
		11
			' '
			' ',
		12
			' '
			' ',
		13
			' '
			' ',
		14
			' '
			' ',
		15
			' '
			' ',
		16
			' '
			' ',
		17
			' '
			' ',
		18
			' '
			' ',
		19
			' '
			' ',
		20
			' '
			' ',
		21
			' '
			' ',
		22
			' '
			' ',
		23
			' '
			' ',
		24
			' '
			' ',
		25
			' '
			' ',
		26
			' '
			' ',
		27
			' '
			' ',
		28
			' '
			' ',
		29
			' '
			' ',
		30
			' '
			' ',
		31
			' '
			' ',
		32
			' '
			' ',
		33
			' '
			' '
			' ',
		34
			' '
			' ',
		35
			' '
			' ',
		36
			' '
			' ',
		37
			' '
			' ',
		38
			' '
			' ',
		39
			' '
			' ',
		40
			' '
			' ',
		41
			' '
			' ',
		42
			' '
			' ',
		43
			' '
			' ',
		44
			' '
			' ',
		45
			' '
			' ',
		46
			' '
			' ',
		47
			' '
			' ',
		48
			' '
			' '
			' ',
		49
			' '
			' '
			' ',
		50
			' '
			' ',
		51
			' '
			' ',
		52
			' '
			' ',
		53
			' '
			' ',
		54
			' '
			' ',
		55
			' '
			' ',
		56
			' '
			' ',
		57
			' '
			' ',
		58
			' '
			' ',
		59
			' '
			' '
			' ',
		60
			' '
			' ',
		61
			' '
			' ',
		62
			' '
			' ',
		63
			' '
			' ',
		64
			' '
			' ',
		65
			' '
			' ',
		66
			' '
			' ',
		67
			' '
			' ',
		68
			' '
			' ',
		69
			' '
			' '
			' ',
		70
			' '
			' ',
		71
			' '
			' ',
		72
			' '
			' ',
		73
			' '
			' ',
		74
			' '
			' ',
		75
			' '
			' ',
		76
			' '
			' ',
		77
			' '
			' '
			' ',
		78
			' '
			' '
			' ',
		79
			' '
			' ',
		80
			' '
			' '
			' ',
		81
			' '
			' ',
		82
			' '
			' ',
		83
			' '
			' ',
		84
			' '
			' ',
		85
			' '
			' ',
		86
			' '
			' ',
		87
			' '
			' ',
		88
			' '
			' ',
		89
			' '
			' '
			' '
			' ',
		90
			' '
			' ',
		91
			' '
			' '
			' ',
		92
			' '
			' ',
		93
			' '
			' ',
		94
			' '
			' ',
		95
			' '
			' ',
		96
			' '
			' ',
		97
			' '
			' '
			' ',
		98
			' '
			' ',
		99
			' '
			' '
			' '
			' ',
		100
			' '
			' '
			' ',
		101
			' '
			' ',
		102
			' '
			' ',
		103
			' '
			' ',
		104
			' '
			' '
			' ',
		105
			' '
			' ',
		106
			' '
			' ',
		107
			' '
			' ',
		108
			' ',
		109
			' '
			' ',
		110
			' ',
		111
			' '
			' ',
		112
			' '
			' '
			' '
			' '
			' ',
		113
			' '
			' '
			' ',
		114
			' '
			' '
			' '
			' ',
		115
			' '
			' '
			' '
			' '
			' ',
		116
			' '
			' '
			' ',
		117
			' '
			' '
			' '
			' '
			' ',
		118
			' '
			' ',
		119
			' '
			' ',
		120
			' '
			' ',
		121
			' '
			' ',
		122
			' '
			' ',
		123
			' '
			' ',
		124
			' '
			' ',
		125
			' '
			' ',
		126
			' '
			' ',
		127
			' '
			' ',
		128
			' '
			' ',
		129
			' '
			' ',
		130
			' '
			' ',
		131
			' '
			' ',
		132
			' '
			' ',
		133
			' '
			' ',
		134
			' '
			' ',
		135
			' '
			' ',
		136
			' '
			' ',
		137
			' '
			' ',
		138
			' '
			' ',
		139
			' '
			' ',
		140
			' '
			' ',
		141
			' '
			' ',
		142
			' '
			' ',
		143
			' '
			' ',
		144
			' '
			' ',
		145
			' '
			' ',
		146
			' '
			' ',
		147
			' '
			' ',
		148
			' '
			' ',
		149
			' '
			' ',
		150
			' '
			' '
			' ',
		151
			' '
			' ',
		152
			' '
			' ',
		153
			' '
			' ',
		154
			' '
			' ',
		155
			' '
			' ',
		156
			' '
			' ',
		157
			' '
			' ',
		158
			' '
			' ',
		159
			' '
			' ',
		160
			' '
			' ',
		161
			' '
			' ',
		162
			' '
			' ',
		163
			' '
			' ',
		164
			' '
			' ',
		165
			' '
			' ',
		166
			' '
			' ',
		167
			' '
			' ',
		168
			' '
			' ',
		169
			' '
			' ',
		170
			' '
			' ',
		171
			' '
			' ',
		172
			' '
			' ',
	;
	MATRIX
		'Leptoceratops gracilis'          10000--0-- --0--0--01 000001?000 ?0???00000 000------0 00?0000000 0000?00??0 000000-000 000000???? ??000----- ---------- --------?0 00?0000000 0000000000 00000?0000 0000000000 000?0?0000 00
		'Protoceratops andrewsi'          00000--0-- --0--0--01 0000001000 0100-00000 000------0 00?0000000 0000?01001 100000-000 0010000000 00000----- ---------- --------00 0000000000 00?0000000 0000000000 0000000000 0000000000 00
		'Zuniceratops christopheri'       110?1000-- --0--0--0? ?0010000?0 00???0???1 1110001021 11011?00?? 11?0?????? ?0???????? ?01??01000 ????0----- ---------- --------?1 ?1?1???1?0 ?0111011?? 001?0???11 ???00????? ??????01?0 ??
		'Turanoceratops tardabilis'       ?????????? ?????????? ???????000 0????????? 1?1?00101? 1????????? ?1?0?????? ?????????? ?????????? ??1??????? ?????????? ?????????? ?????????? 00???????? 1011?????? ?????????? ?????????? ??
		'Albertaceratops nesmoi'          ?1??11?0-- --0??0--?? ????01?101 1100-?0??1 1?1?001121 1111110121 11???11001 1100010111 1010111001 11111000?? ?00-100--- 0---3030?? ?1?1???1?1 ?10?11?1?? ?111?????? ?????????? ?????????? ??
		'Centrosaurus apertus'            01011110-- --00?0--11 001001?111 1110010101 1110000211 1111110121 1111011001 1100010110 1010111001 1111100000 000-100--- 1112000011 1111111111 1101111111 1111111111 1111011101 1111110111 11
		'Pachyrhinosaurus lakustai'       01011110-- --00?0--11 001001?111 1120-10101 11111????1 10?1?1012? 1111011001 1100010110 1010111001 11111??0?? ?00-100--- 0---110010 ?111111?11 1101111111 1111111?1? ??110????1 1111110111 ??
		'Chasmosaurus belli'              1101100100 1010010000 1001001111 1110000111 1111000021 1111110121 1111111111 01011(01)1(12)10 1011010010 1110101111 010-(01)00--- 12132230?1 1111111111 1011111111 1111111112 ?11101?101 1111111111 11
		'Chasmosaurus russelli'           1101100100 1010010000 1?01001111 1110000111 1111000021 1111110121 1111111111 010111(12)110 1011010010 1110101111 010-000--- 12132230?1 ?1111??111 1011111111 1111111112 ???10??1?1 1111111111 1?
		'Mojoceratops perifania'          11??10010? 1010010000 ??01000011 ?110000?01 1111011001 1111110101 1111111111 0?01112110 0011010020 1110101111 010-000--- 13103030?? ?????????? ?????????? 1????????? ?????????? ?????????? ??
		'Vagaceratops irvinensis'         11?110011? 101001?000 1001001111 1110000?01 1101?????1 1111110121 11?1111111 010110?211 ?01(01)110000 0010100111 010-110--- 12132221?1 ?111???111 ?01?111111 ?11111111? 1??1011101 1111011??1 11
		'Kosmoceratops richardsoni'       1111100110 1110011000 1001001111 1110000101 1111011111 1111010111 1111111120 0100111211 1010110001 001(01)102132 1?11010--- 12132221?? ???????11? ?0111?111? 1?111????? ???????1?? ?????????? ??
		'Agujaceratops mariscalensis'     1101100100 1010010000 100111-111 1110000101 1111011001 1111010111 111??111?1 0101112?11 ??11110?20 111010?111 ??0-??0??? ????????11 11111???11 10?11111?? 1?11111112 1?1101??0? ?111?11111 ??
		'Utahceratops gettyi'             1101100100 1110?11000 1?0110?111 1110000101 1111110221 111101011? 1111111111 0101112111 1011110120 1110112122 1?0-000??? 13133030?? ??1111?111 ?011111111 11111???1? ???101???? ???1??1111 1?
		'Pentaceratops sternbergii'       1101100100 1110111000 1001101111 1110000101 1111101121 1111010111 1111111111 0101112211 1011110120 1110112122 1?0-000??? 13133030?1 1111111111 1011111111 1111111112 111101?101 11111111?1 1?
		'Coahuilaceratops magnacuerna'    11??100?10 ??10????00 1???1??111 11110001?? 1?11??11?1 ?????????? ??????11?? 01??1????? ?01??1??20 11101??1?? ?????????? ?????????? ????????1? ?01111111? ??111????? ???10????? ?????????? ??
		'Anchiceratops ornatus'           1111100110 (01)111011000 ?01001-111 1110000101 1111111111 1111010111 1111111121 010110-111 1010111001 1010112122 0?02000??? 1323303011 11111111?1 ??0?1?11?? ?111?????? ?11??1??0? ?????????? ??
		'Arrhinoceratops brachyops'       1111100110 ??11010000 101?01-111 1110100101 111?111111 1111011111 111(01)111111 01011(01)0111 1010111001 1010110111 0?12000??? 1400404011 1111111111 1101111111 ??1111?1?? ???1?????? ?????????? ??
		'Ojoceratops fowleri'             11????0??? ?????????? ????0????? ?1110?0??1 ?????????? 111??????? ??????1120 ?1?01????? ?????1100? ??10110111 0???001??? 14004040?? ???????111 10111?111? ??11?????? ????0????? ?????????? ??
		'Torosaurus latus'                1111100101 ??111???00 1110?1-111 1111000101 11111(01)1121 1111011121 11?(01)111111 01(01)110-(01)12 1010011031 2010110111 0?0-100??? 1400404011 ?1111111?1 ?????????? 11111???1? ???101??1? ?????????? ??
		'Torosaurus utahensis'            ?????????? ?????????? ?????????? ?????????? ?11?101121 111101?12? 1??1??11?1 01?110-012 101?011031 2010110111 1?12101??? 14004040?? ???????111 ??1?1111?? 1?11?1?11? ?????????? ?????????? ??
		'Eotriceratops xerinsularis'      11?1100100 0-11011000 ?1??0??111 111?1???01 1?111?1121 ?111?1?12? ??????11?1 ????1????? ?????????? ??1011?1?? ??12?????? ?????????? ?????????? ?????????? ??11111??? ?????????? ?????????? ??
		'Nedoceratops hatcheri'           11??10010? 0-11111100 ???0?1-111 ?111000?01 1?1?10112? 11110??12? 1?11111111 ?1?01???02 1?1?111031 1010110111 0?1??????? ?????????? ??111????? ?????????? ???1?????? ?????????? ?????????? ??
		'Triceratops horridus'            1111100101 0-11111100 111001-111 1111000101 1111101121 1111011121 1111111111 01(01)010-002 110-01???? ??10110111 0?12001000 1400404011 1111111111 1011111111 1111111112 1111111111 1111111111 11
		'Triceratops prorsus'             1111100101 0-11111100 111001-111 1111000101 1111101121 1111011121 1110111111 01(01)010-002 110-01???? ??10110111 0?12001000 1400404011 ?111111111 1011111111 111111111? ????1????? ?????????? ?1
		'Bravoceratops polyphemus'        ?1???????? ?????????? ??0??????? ?1110?1??? ??111011?1 ???10??111 ?????1?1?? ?11110-01? ?01??11?20 11101111?1 0?????1??? 1?23????11 ?11??????? ??????11?? ?????????? ?????????? ?????????? ??
		'Titanoceratops ouranos'          1111100101 0-11111000 101001-111 ?111?0?101 1?111?11?1 11110?111? 11?1?11121 ?????????? ??1??1??3? ??1011?121 0?0-?????? ?????????? ???????111 10111?111? 1?1111111? 1?1101??1? ?1????1111 1?
		'Regaliceratops peterhewsi'       111?1001?0 0-1101?000 1110?1-111 ?1100?0101 111?100121 1111?1011? 11?11?11?1 ?????0-002 ??10?01001 2010112122 1012001010 13003030?? ?????????? ?????????? ??1??????? ?????????? ?????????? ??
		'Spiclypeus shipporum'            1111100110 1110011000 10010??111 111?0???0? 1?1101111? ?1?10??111 11????1111 0100111212 1011??01?? 1110112122 1112010--- 12132230?? ?????1?111 ??1111111? 11111???1? ????????0? ?11?????11 ??
	;
ENDBLOCK;

BEGIN ASSUMPTIONS;
	OPTIONS DEFTYPE=UNORD POLYTCOUNT=MINSTEPS;
	TYPESET * default = ORD: 33;
ENDBLOCK;

BEGIN NOTES;
	[Taxon comments]

	[Character comments]

	[Character state comments]

	[Attribute comments]
	TEXT TAXON=12 CHARACTER=49 TEXT='Recoded from ''2''.';
	TEXT TAXON=26 CHARACTER=74 TEXT='This_is_coded_as_''2''_in_the_Wick_and_Lehman_2013_matrix._Should_be_''1''.';
	TEXT TAXON=26 CHARACTER=118 TEXT='This_state_(2)_was_added_by_Wick_and_Lehman_(2013),_but_not_described';

	[Taxon pictures]

	[Character pictures]

	[Character state pictures]

	[Attribute pictures]
ENDBLOCK;
